# Supplementary material for: Cancer stem cells and cisplatin-resistant cells isolated from non-small-lung cancer cell lines constitute related cell populations
Source: Cancer Med. 2014 Jun 25;3(5):1099–111. doi: 10.1002/cam4.291 (PMC4302662; doi:10.1002/cam4.291)
Supplement: Supplementary file 2 [file cam40003-1099-SD2.txt]

 
 
 
 
   
Cell Number Latency (days) Tumour Volume (cm
3
) 
5000 20 ± 5.1 2.4 ± 0.9 H460 
 50000 15 ± 3.22 2.2 ± 1.2 
5000 25 ± 5.82 0.45 ± 0.25 H460C 
 50000 20 ± 2.21 0.1 ± 0.06 
H460R 
 
5000 
50000 
22 ±1.41 
21 ±4.18 
1.05 ±0.31 
0.18 ±0.21 
 
 
 
 
 
 
 
 
 
 
 
Table S1. Tumour formation after subcutaneous injection of H460,H460 CSC (H460C) 
or cisplatin resistant (H460R) cells into Nu/Nu mice.Table S2. Genes whose expression is regulated in H460 CSC and cisplatin‐resistant 
cells as determined by DNA‐microarray hybridization. 
 
A. Genes upregulated in cisplatin‐resistant cells 
 
response to chemical stimulus 
adjP=1.89e‐05 
CXCL5; chemokine (C‐X‐C motif) ligand 5 
PTGS2; prostaglandin G/H synthase and 
cyclooxygenase 
MT1H; metallothionein 1H 
COLEC12; collectin sub‐family member 12 
GPX3; glutathione peroxidase 3 
EGR1; early growth response 1 
PLOD2; procollagen‐lysine, 2‐oxoglutarate 5‐
dioxygenase 2 
IGFBP1; insulin‐like growth factor binding 
protein 1 
CYR61; cysteine‐rich, angiogenic inducer, 61 
EPS8; epidermal growth factor receptor 
pathway substrate 8 
TNFRSF11B; tumor necrosis factor receptor 
superfamily, member 11b 
LY96; lymphocyte antigen 96 
MT1X; metallothionein 1X 
ADM; adrenomedullin 
HSPB3; heat shock 27kDa protein 3 
 
B. Genes downregulated in cisplatin‐resistant cells: 
 
L­serine metabolic process 
adjP=4.28e‐05 
CBS; cystathionine‐beta‐synthase 
PSAT1; phosphoserine aminotransferase 1 
PHGDH; phosphoglycerate dehydrogenase 
serine family amino acid 
biosynthetic process  
adjP=6.27e‐05 
CBS; cystathionine‐beta‐synthase 
PSAT1; phosphoserine aminotransferase 1 
PHGDH; phosphoglycerate dehydrogenase 
cellular amino acid biosynthetic 
process adjP=8.91e‐05 
CBS; cystathionine‐beta‐synthase 
ASNS; asparagine synthetase 
PSAT1; phosphoserine aminotransferase 1 
PHGDH; phosphoglycerate dehydrogenase 
 
C. Genes upregulated in CSC cells 
 
sterol biosynthetic process 
adjP=8.27e‐09 
CYP51A1; cytochrome P450, family 51, 
subfamily A, polypeptide 1 
LSS; lanosterol synthase (2,3‐oxidosqualene‐
lanosterol cyclase) 
HMGCS1; 3‐hydroxy‐3‐methylglutaryl‐
Coenzyme A synthase 1 
IDI1; isopentenyl‐diphosphate delta 
isomerase 1 
CS4MOL; sterol‐C4‐methyl oxidase‐like 
SQLE; squalene epoxidase 
TM7SF2; transmembrane 7 superfamily member 2 
SCSDL; sterol‐C5‐desaturase‐like 
EBP; emopamil binding protein (sterol 
isomerase) 
oxidation reduction adjP=0.0003  FADS2; fatty acid desaturase 2 
GPX3; glutathione peroxidase 3 
SOD2; superoxide dismutase 2 
TM7SF2; transmembrane 7 superfamily 
member 2 
SCD; stearoyl‐CoA desaturase 
LOXL2; lysyl oxidase‐like 2 
SLC1A3; solute carrier family 1 (glial high 
affinity glutamate transporter), 
member 3 
STEAP1; six transmembrane epithelial 
antigen of the prostate 1 
CYP51A1; cytochrome P450, family 51, 
subfamily A, polypeptide 1 
PTGS2; prostaglandin G/H synthase and 
cyclooxygenase 
FA2H; fatty acid 2‐hydroxylase 
CS4MOL; sterol‐C4‐methyl oxidase‐like 
SQLE; squalene epoxidase 
IFI30; interferon, gamma‐inducible protein 
30 
EGLN3; egl nine homolog 3 
SCSDL; sterol‐C5‐desaturase‐like 
endopeptidase inhibitor activity 
adjP=0.0017 
C3; complement component 3 
SLP1; secretory leukocyte peptidase inhibitor 
SPINK1; serine peptidase inhibitor, Kazal 
type 1 
COL7A1; collagen, type VII, alpha 1 
SPINK6; serine peptidase inhibitor, Kazal 
type 6 
PI3; peptidase inhibitor 3 
SPINKSL3; serine PI Kazal type 5‐like 3 
cytokine activity adjP=0.0344  CXCL14; chemokine (C‐X‐C motif) ligand 14 
IL1A; interleukin 1, alpha 
CCL20; chemokine (C‐C motif) ligand 20 
AREG; amphiregulin 
IL1B; interleukin 1, beta 
INHBA; inhibin, beta A 
CXCR4; chemokine (C‐X‐C motif) receptor‐
4 
 
D. Genes down‐regulated in CSC cells 
 
cell adhesion adjP=0.0051  CTNNAL1; catenin (cadherin‐associated 
protein), alpha‐like 1 
ERBB2; v‐erb‐b2 erythroblastic leukemia viral 
oncogene homolog 2 
 DLC1; deleted in liver cancer 1 
THBS3; thrombospondin 3 CDH18; cadherin 18 
CDH11; cadherin 11 
ANTXR1; anthrax toxin receptor 1 
LAMA1; laminin, alpha 1 
ITGB5; integrin, beta 5 
APP; amyloid beta (A4) precursor protein 
SEMASA; semaphorin 5A 
IGFBP7; insulin‐like growth factor binding 
protein 7 
PCDH20; protocadherin 20 
NRXN3; neurexin 3 
SRPX; sushi‐repeat‐containing protein, X‐
linked 
ITGBL1; integrin, beta‐like 1 
ITGA7; integrin, alpha 7 
CDH13; cadherin 13, H‐cadherin 
LSAMP; limbic system‐associated membrane 
protein 
insulin­like growth factor binding 
adjP=0.0003 
NOV; nephroblastoma overexpressed gene 
IGFBP6; insulin‐like growth factor binding 
protein 6 
CRIM1; cysteine rich transmembrane BMP 
regulator 1 
IGFBP3; insulin‐like growth factor binding 
protein 3 
IGFBP7; insulin‐like growth factor binding 
protein 7 
calcium ion binding adjP=0.0007  ANXA3; annexin A3 
GALNTL1; polypeptide N‐
acetylgalactosaminyltransferase‐like 1 
PLSCR4; phospholipid scramblase 4 
KCNIP3; Kv channel interacting protein 3, 
calsenilin 
FBN2; fibrillin 2 
THBS3; thrombospondin 3 
CDH18; cadherin 18 
CDH11; cadherin 11 
FBLN1; fibulin 1 
CACNA2D3; calcium channel, voltage‐
dependent, alpha 2/delta subunit 3 
SLC8A1; solute carrier family 8 
(sodium/calcium exchanger), member 1 
PCDH20; protocadherin 20 
NRXN3; neurexin 3 
EFEMP1; EGF‐containing fibulin‐like 
extracellular matrix protein 1 
PXDN; peroxidasin homolog 
FSTL1; follistatin‐like 1 
PRKCB; protein kinase C, beta 
ITGA7; integrin, alpha 7 
FRAS1; Fraser syndrome 1 
CDH13; cadherin 13 
MYL5; myosin, light chain 5 
FKBP10; FK506 binding protein 10 endopeptidase inhibitor activity 
adjP=0.0316 
SERPINB11; serpin peptidase inhibitor, 
clade B (ovalbumin), member 11 
TIMP2; TIMP metallopeptidase inhibitor 2 
CRIM1; cysteine rich transmembrane BMP 
regulator 1 
APP; amyloid beta (A4) precursor protein 
SERPNID1; serpin peptidase inhibitor, 
clade D (heparin cofactor), member 
1 
TFPI; tissue factor pathway inhibitor 
 Table S3. Genes whose expression is repressed after the culture of H460 CSC cells 
under adherent conditions for the periods of time indicated. 
 
Time of culture  Repressed genes 
3 hours  SOD2; superoxide dismutase 2 
ANKRD37; ankyrin repeat domain 37 
9 hoursa  CXCR4; chemokine (C‐X‐C motif) 
receptor‐4 
IL1A; interleukin 1, alpha 
IL1B; interleukin 1, beta 
24 hoursb  ADM; adrenomedullin 
AKAP12; A kinase anchor protein 12 
AREG; amphiregulin 
LOXL2; lysyl oxidase‐like 2 
S100A8; calgranulin A 
IL21R; interleukin 21 receptor 
EGLN3; egl nine homolog 3 
 
a Genes whose expression was found repressed at 3 hours and stayed stable for the 
following 6 hours ( detected after 9 hours). 
a Genes whose expression was found repressed at 9 hours and stayed stable for the 
following 15 hours ( detected after 24 hours). Table S4. General characteristics of the patients from whom biopsies were 
obtained. 
 
 
 
Mean age (range)  60.6 (21‐ 84) 
Men Percentage  56.8% 
     
Smoking status   
     Ex smoker    18 
     Current smoker  17 
     Never smoker  7 
     Unknown    2 
     
Histology     
     Adenocarcinoma  21 
     Squamous cell carcinoma  14 
     Large cell carcinoma  3 
     Other    6 
     
Stage at diagnosis   
     I    13 
     II    17 
     III    11 
     IV    2 
     Unknown    1 
 
 
  
 
 
 
 
 
 
 
 
 
 
 
 
 
 
 
 
 
 
 
 
 
 
 
 
 
 
 
 
 
 
Figure S1. Characterization of H460 and A549 Cancer Stem Cells. 
Panel A. Dependence on growth factors. H460 (upper, left panel) and A549 (lower, left 
panel) cells were incubated for 10 or 20 days under non‐adherent conditions in defined 
media containing the growth factors EGF and bFGF (grey bars) or not (black bars). The 
number of cells at the end of the incubation was determined. The right panel represents 
the number of cells obtained after culture of A549 cells in defined media supplement with 
EGF and bFGF (grey bar), in the presence of H460 conditioned media (H460C‐CM, striped 
bar) or without any addition (black bar) for 10 days. Panel B. The expression of the 
putative CDC markers CD133, CD44 and CD166 was determined by quantitative RT‐PCR. 
The expression levels in cisplatin‐resistant (H460R, A549R) and CSCs (H460C, A549C) 
were calculated using the Delta Delta CT method, setting the untreated parental cells as 
endogenous controls with expression levels of one. In panels A and B, averages and 
standard deviations obtained in three independent experiments are represented *p<0.05, 
**p>0.01. Panel C. Analyses of the expression of the epithelial makers E‐cadherin, zonula 
occludentent protein I (ZO) and the mesenchymal markers Fibronectin, Vimentin by 
Western blot. Extracts were obtained from untreated cells (H460, A549), cisplatin‐
resistant cells (H460R, A549R), CSCs (H460C, A549C) and CSCs cultured under adherent 
conditions for 24 hours (Diff‐H460C). The expression of α‐tubulin was used as loading 
control. The relative expression of each protein is indicated under the blots.  
A B
C 
 
 
 
 
 
 
 
 
 
 
 
Figure S2. Venn diagram comparing the genes regulated in cisplatin‐resistant and CSC 
H460 cells. 
Differential gene expression in Cisplatin‐resistant and CSC H460 cells, in relation to 
untreated H460 cells, was analyzed by DNA microarray hybridization. Up‐regulated and 
Down‐regulated genes were compared and the number of genes that are commonly or 
differentially regulated in both cell populations is shown in the diagram.  
 
 
 
 
 
 
 
 
 
 
 
 
 
 
 
 
 
 
 
 
Figure S3. Analysis of differential gene expression by quantitative RT‐PCR. 
Panel A. The expression of several genes identified by DNA microarray hybridization was 
further analyzed by quantitative RT‐PCR. RNA was isolated from untreated H460 cells 
(H460), cisplatin‐resistant cells (H460R), CSC cells (H460C) and CSCs cultured under 
adherent conditions for 24 hours (Diff H460C) and converted to cDNA. The expression of 
the indicated genes was determined by quantitative RT‐PCR. Expression levels were 
calculated using the Delta CT method setting the untreated parental H460 cells as 
endogenous control with expression levels of one. Panel B. The expression of the DUSP1, 
DUSP6 and VEGFC genes, previously related with angiogenesis, was determined in 
untreated (H460, A549), cisplatin‐resistant (H460R, A549R) and CSC (H460C, A549C) 
cells. Expression levels were normalized as described above. Asterisks indicate significant 
differences in relation to untreated cells in both panels. Average values and standard 
deviations of two independent experiments are shown *p<0.05, **p>0.01.  
 
 
